# Supplementary material for: Identification of genes associated with multiple cancers via integrative analysis
Source: BMC Genomics. 2009 Nov 17;10:535. doi: 10.1186/1471-2164-10-535 (PMC2785840; doi:10.1186/1471-2164-10-535)
Supplement: Additional file 1 — Genes identified using the Mc.TGD. The additional file contains information on all genes identified using the Mc.TGD: UniGene, gene names, and estimated regression coefficients. [file 1471-2164-10-535-S1.XLS]

## Sheet: identified genes
					Estimated Coefficients								Marginal Ranks
UniGene	GeneName	Breast	Kidney	Liver	Lung	Pancreas	Prostate	Stomach		Breast	Kidney	Liver	Lung	Pancreas	Prostate	Stomach
Hs.438737	MT1F		0.096	-0.614	-0.713	-0.196	-2.835	-0.763			532	71	54	336	25	28
Hs.15154	SRPX	-0.792		-1.567	-0.984	-0.036	-0.4			202		68	255	492	449
Hs.1560	DCLRE1A	1.635	0.571		0.117	0.498		0.817		18	111		292	104		105
Hs.418083	RBP4		-0.666	-0.392	-0.979		-0.084	-1.079			129	152	369		185	138
Hs.435330	KIAA0372	0.595	0.176	0.401	0.222		3.311			806	1852	344	333		9
Hs.130456	KIAA0103	0.694	0.165		0.149	0.51				634	1040		502	192
Hs.144904	NCOR1		-1.443	-0.59			-0.76	-0.277			67	91			39	319
Hs.235557	ATP5J2	1.579	0.434	0.692		1.449				84	1366	260		5
Hs.297604	PIP5K1B		-0.128		-0.464		-0.349	-0.754			569		702		187	12
Hs.334612	SNRPE			0.509	0.029		0.958	0.311				32	170		9	32
Hs.376933	GUK1	0.075	0.05			0.079	0.048			22	972			246	1613
Hs.386793	GPX3		-1.241		-1.658	-2.282		-0.495			66		26	10		227
Hs.404636	DHX29	1.062	0.332		0.804			0.675		59	1904		184			240
Hs.438462	MT1H	-0.095	-1.083	-0.7				-0.201		715	28	73				159
Hs.7306	sFRP1	-0.993		-0.505	-0.947			-0.071		55		88	185			399
Hs.77955	ESTs	0.094		0.345	0.022			0.321		2006		116	1240			168
Hs.167031	DKFZP566D133	0.048				0.056		0.051		1195				1335		397
Hs.172179	MT1H	-0.095			-0.07	-0.1				964			2112	1972
Hs.1973	CCNF		0.121	0.074	0.974						2012	599	42
Hs.200738	SLC38A6	0.047		0.636				0.296		224		32				48
Hs.229641	SUB1		0.061		0.09			0.496			654		328			106
Hs.432607	PSMB2				0.324	0.022		0.834					456	142		86
Hs.436852	FAP		0.099		1.096			0.648			413		41			80
Hs.439320	ITGA1				-0.206	-0.25		-0.023					398	42		479
Hs.82240	STX3A			-0.041			-0.104	-0.169				589			1534	437
Hs.101821	DHRS12		0.803				0.055				34				69
Hs.118721	NEU1	0.423		0.254						92		32
Hs.157307	GNAS				0.475			0.432					908			148
Hs.1608	RPA3				0.25	0.242							644	7
Hs.166011	CTNND1					-1.679		-0.608						12		2
Hs.179526	VDUP1	-0.712					-0.467			6					55
Hs.212787	KIAA0303		-0.509			-0.273					19			2020
Hs.251754	SLPI		-0.935	-1.213							20	66
Hs.282359	GSK3B	0.073				0.066				26				36
Hs.31439	SPINT2		1.495		0.105						37		160
Hs.319677	ACO1		-0.03			-0.683					498			226
Hs.333495	DSS1		0.392		0.063						756		213
Hs.43670	KIF3A	0.06		0.056						14	0	706
Hs.442675	TRIP8	-0.203						-0.182		3						172
Hs.5372	CLDN4			0.063	0.072							2031	128
Hs.5978	LMO7			-0.129	-0.335							1508	121
Hs.66	IL1RL1			-0.152	-0.769							320	425
Hs.78	GABPA		-0.464					-0.175			178					303
Hs.132594	RELA		-0.031								35
Hs.13340	HAT1		-0.497								9
Hs.184161	exostoses			-0.128								1793
Hs.221688	SRPK2		0.044								71
Hs.282326	RCAN1			-0.034								93
Hs.347340	H-2K binding factor-2		-0.638								78
Hs.348418	DR1		0.078								24
Hs.368598	ZC3H15					0.037					0			957
Hs.376032	PDGFA		-0.067								21
Hs.405590	EIF3E		0.062								1181
Hs.421383	FHL1			-0.399								132
Hs.437368	MFSD9					-0.429								58
Hs.439586	TM4SF2			-0.523								391
Hs.48554	RAP2A		2.327								4
Hs.5306	MARCH7			2.012								32
Hs.83727	CPSF1		0.604								109
Hs.95008	KISS1	0.131								161
